# Supplementary material for: Bacterial Pathogens of Bovine Mastitis: Prevalence, Antimicrobial Susceptibility, and Sensitivity to Caesalpinia sappan Both In Vitro and In Vivo Studies
Source: Biology (Basel). 2025 Mar 27;14(4):350. doi: 10.3390/biology14040350 (PMC12025088; doi:10.3390/biology14040350)
Supplement: Supplementary file 1 [file biology-14-00350-s001.zip]

Archive with 2 entries (2 files):
- Supplymentary Table S1.xlsx
- Supplymentary Table S2.xlsx
