# Supplementary material for: Bacterial Pathogens of Bovine Mastitis: Prevalence, Antimicrobial Susceptibility, and Sensitivity to Caesalpinia sappan Both In Vitro and In Vivo Studies
Source: Biology (Basel). 2025 Mar 27;14(4):350. doi: 10.3390/biology14040350 (PMC12025088; doi:10.3390/biology14040350)
Supplement: Supplementary file 1 [file biology-14-00350-s001.zip › Supplymentary Table S1.xlsx]

## Sheet: Zone diameter
Table S1. The inhibition zone diameter threshold value (mm) assigned for resistance against antimicrobials tested on mastitis pathogens
Drug	Staphylococcus spp.	E.coil	Bacillus spp.	Streptococcus spp.	Corynebacterium spp.	Anaerobes Gram possitive	Anaerobes Gram negative	Pseudomonas spp.	Klebsiella spp.
Amikacin (AK) 30 µg	≤16 *	≤16 **	≤14 **	≤14 *	≤14 *	≤14 *	≤14 *	≤15 **	≤16 *
Amoxicillin-clavulanic acid (AMC) 20/10 µg	≤19 *	≤16 ***	≤19 **	≤18 *	≤19 *	≤19 *	≤19 *	≤18 **	≤16 ***
Amoxycillin (AML) 10 µg	≤13 *	≤17 ***	≤13 **	≤19 *	≤24 *	≤13 *	≤13 *	≤18 **	≤16 ***
Cefotaxime (CTX) 30 µg	≤14 *	≤16 **	≤14 **	≤18 *	≤18 *	≤14 *	≤14 *	≤14 **	≤16 *
Cloxacillin (OB) 5 µg	≤21 *	≤16 **	≤21 **	≤21 *	≤21 *	≤21 *	≤21 *	≤21 **	≤16 *
Steptomycin (S) 10 µg	≤14 *	≤16 **	≤14 **	≤14 *	≤24 *	≤14 *	≤14 *	≤14 **	≤16 *
Penicillin G (P) 10 µg	≤28 *	≤16 **	≤28 **	≤18 *	≤29 *	≤28 *	≤28 *	≤28 **	≤16 *
Lincomycin (MY) 15 µg	≤20 *	≤19 **	≤21 **	≤14 *	≤25 *	≤14 *	≤4 *	≤22 **	≤19 *
Gentamicin (CN) 120 µg	≤18 *	≤14 **	≤21 **	≤14 *	≤23 *	≤14 *	≤4 *	≤15 **	≤14 *
Neomycin (N) 30 µg	≤20 *	≤19 **	≤21 **	≤14 *	≤25 *	≤14 *	≤4 *	≤22 **	≤19 *
Cephalothin (KF) 30 µg	≤17 ***	≤23 **	≤30 **	≤18 *	≤18 *	≤18 *	≤18 *	≤17 **	≤23 *
Ceptiofur (EFT) 30 µg	≤25 ***	≤17 **	≤21 **	≤18 *	≤18 *	≤18 *	≤18 *	≤17 **	≤17 *
Cephalexin (CL) 30 µg	≤14 ***	≤16 **	≤14 **	≤18 *	≤18 *	≤14 *	≤14 *	≤22 **	≤16 *
Ceptriaxone (CRO) 30 µg	≤24 ***	≤16 **	≤24 **	≤18 *	≤18 *	≤24 *	≤24 *	≤24 **	≤16 *
Sulphamethoxazole (SXT) 25 µg	≤14 *	≤13 **	≤21 **	≤15 *	≤16 *	≤8 *	≤8 *	≤16 **	≤13 *
Ciprofloxacin (CIP) 10 µg	≤20 ***	≤19 **	≤21 **	≤15 *	≤25 *	≤14 *	≤4 *	≤22 **	≤19 *
Oxytetracycline (OT) 30 µg	≤15 *	≤16 **	≤15 **	≤15 *	≤24 *	≤15 *	≤15 *	≤15 **	≤16 *
Enrofloxacin (ENR) 5 µg	≤15 *	≤16 *	≤15 **	≤15 *	≤23 *	≤15 *	≤15 *	≤15 **	≤16 *
Note: reference from	*EUCAST clinical breakpoint - bacteria (v 1.3, 2011)
	**EUCAST clinical breakpoint - bacteria (v 6.0, 2016)
	***EUCASTclinical breakpoint - bacteria (v 9.0, 2019)
