# Supplementary material for: Bacterial Pathogens of Bovine Mastitis: Prevalence, Antimicrobial Susceptibility, and Sensitivity to Caesalpinia sappan Both In Vitro and In Vivo Studies
Source: Biology (Basel). 2025 Mar 27;14(4):350. doi: 10.3390/biology14040350 (PMC12025088; doi:10.3390/biology14040350)
Supplement: Supplementary file 1 [file biology-14-00350-s001.zip › Supplymentary Table S2.xlsx]

## Sheet: Sheet1
Table S2. Antimicrobial resistance patterns of all 138 mastitis pathogens identified in this study
Isolates		Antimicrobial resistant patterns																							Bacterial species
No.	%
			AK	S	AMC	AML	CTX	OB	S	P	MY	CN	N	KF	EFT	CL	CRO	SXT	CIP	OT	CTX	ENR
1	0.0073																								Staphylococcus simulans
1	0.0073																								Bacillus cereus
1	0.0073																								Enterococcus durans
1	0.0073																								Aneurinibacillus aneurinilyticus
1	0.0073																								Bacillus cereus
1	0.0073																								Bacillus lentus
1	0.0073																								Bacillus cereus
1	0.0073																								Staphylococcus lentus
1	0.0073																								Escherichia coli
1	0.0073																								Bacillus mycoides
2	0.0146																								Brevibacterium spp./ Escherichia coli
1	0.0073																								Pseudomonas aeruginosa
1	0.0073																								Streptococcus uberis
1	0.0073																								Bacillus cereus
1	0.0073																								Bacillus cereus
2	0.0146																								Aneurinibacillus aneurinilyticus/ Klebsiella pneumoniae
1	0.0073																								Bacillus mycoides
1	0.0073																								Staphylococcus hominis
1	0.0073																								Klebsiella pneumoniae
1	0.0073																								Rhodococcus spp.
1	0.0073																								Bacillus cereus
1	0.0073																								Bacillus cereus
1	0.0073																								Brevibacterium spp.
1	0.0073																								Escherichia coli
1	0.0073																								Pseudomonas luteola
1	0.0073																								Bacillus firmus
1	0.0073																								Rhodococcus spp.
1	0.0073																								Staphylococcus simulans
8	0.0854																								*
1	0.0073																								Bacillus cereus
1	0.0073																								Corynebacterium pseudodiphtheriticum
1	0.0073																								Escherichia coli
1	0.0073																								Escherichia coli
1	0.0073																								Rhodococcus spp.
1	0.0073																								Bacillus cereus
1	0.0073																								Staphylococcus haemolyticus
1	0.0073																								Staphylococcus aureus
1	0.0073																								Bacillus cereus
1	0.0073																								Bacillus spp.
2	0.0146																								Bacillus cereus/ Pseudomonas luteola
1	0.0073																								Bacillus spp.
1	0.0073																								Rhodococcus spp.
1	0.0073																								Escherichia coli
1	0.0073																								Bacillus mycoides
1	0.0073																								Bacillus mycoides
1	0.0073																								Escherichia coli
1	0.0073																								Staphylococcus warneri
1	0.0073																								Escherichia coli
1	0.0073																								Staphylococcus heamolyticus
1	0.0073																								Staphylococcus capitis
1	0.0073																								Staphylococcus haemolyticus
1	0.0073																								Staphylococcus hominis
1	0.0073																								Aneurinibacillus aneurinilyticus
1	0.0073																								Stapylococcus aureus
1	0.0073																								Klebsiella pneumoniae ssp pneumoniae 1
1	0.0073																								Staphylococcus warneri
1	0.0073																								Staphylococcus hominis
1	0.0073																								Staphylococcus hominis
1	0.0073																								Staphylococcus saprophyticus
1	0.0073																								Staphylococcus aurues
1	0.0073																								Bacillus lentus
1	0.0073																								Staphylococcus epidermidis
1	0.0073																								Staphylococcus simulans
1	0.0073																								Staphylococcus aurues
1	0.0073																								Staphylococcus hominis
1	0.0073																								Staphylococcus lugdunensis
1	0.0073																								Staphylococcus haemolyticus
1	0.0073																								Bacillus anthracis
1	0.0073																								Staphylococcus lugdunensis
1	0.0073																								Staphylococcus sciuri
1	0.0073																								Staphylococcus sciuri
1	0.0073																								Staphylococcus sciuri
2	0.0146																								Escherichia coli (2 isolates)
1	0.0073																								Staphylococcus simulans
2	0.0146																								Streptococcus agalactiae/ Streptococcus porcinus
1	0.0073																								Escherichia coli
4	0.0292																								Pseudomonas aeruginosa/ Staphylococcus sciuri/ Staphylococcus xylosus (2 isolates)
1	0.0073																								Staphylococcus hominis
1	0.0073																								Enterococcus avium
1	0.0073																								Streptococcus porcinus
2	0.0146																								Staphylococcus sciuri (2 isolates)
2	0.0146																								Serratia plymuthica/ Staphylococcus sciuri
1	0.0073																								Streptococcus uberis
1	0.0073																								Staphylococcus sciuri
1	0.0073																								Staphylococcus sciuri
1	0.0073																								Staphylococcus simulans
1	0.0073																								Staphylococcus simulans
1	0.0073																								Staphylococcus simulans
1	0.0073																								Escherichia coli
1	0.0073																								Escherichia coli
2	0.0146																								Bacillus spp. (2 isolates)
1	0.0073																								Bacillus spp.
1	0.0073																								Brevibacillus laterosporus
1	0.0073																								Bacillus spp.
1	0.0073																								Enterococcus faecalis
1	0.0073																								Enterococcus faecalis
1	0.0073																								Staphylococcus cohnii spp.
1	0.0073																								Staphylococcus sciuri
1	0.0073																								Staphylococcus hominis
1	0.0073																								Staphylococcus Hyicus
2	0.0146																								Staphylococcus aurues (2 isolates)
1	0.0073																								Staphylococcus chromogenes
1	0.0073																								Bacillus mycoides
1	0.0073																								Staphylococcus hominis
1	0.0073																								Staphylococcus simulans
1	0.0073																								Psuedomonas oryzihabitans
3	0.0219																								Staphylococcus haemolyticus/ Staphylococcus hominis/ Staphylococcus lugdunensis
1	0.0073																								Staphylococcus sciuri
1	0.0073																								Klebsiella pneumoniae
1	0.0073																								Staphylococcus aurues
1	0.0073																								Staphylococcus xylosus
3	0.0219																								Staphylococcus aurues/ Staphylococcus chromogenes/ Staphylococcus simulans
1	0.0073																								Staphylococcus hyicus
1	0.0073																								Pseudomonas fluorescens
Note:	*Bacillus cereus (3)/ Bacillus mycoides/ Brevibacillus laterosporus/ Corynebacterium pseudodiphtheriticum/Escherichia coli (2 isolates)/ Klebsiella pneumoniae
